# Supplementary material for: Cold-shock proteome of myoblasts reveals role of RBM3 in promotion of mitochondrial metabolism and myoblast differentiation
Source: Commun Biol. 2024 Apr 30;7:515. doi: 10.1038/s42003-024-06196-4 (PMC11061143; doi:10.1038/s42003-024-06196-4)
Supplement: Supplementary file 4 — Supplementary Data 1 [file 42003_2024_6196_MOESM4_ESM.xlsx]

## Sheet: Fig 1a,b
	37 0C D0	37 0C D5	37 0C D6	37 0C D7	32 0C D0	32 0C D5	32 0C D6	32 0C D7
	0	0.058869	0.116785	0.024476	0.017988	0.257162	0.421851	0.239862
	0	0.111106	0.139485	0.211303	0	0.536162	0.39675	0.307529
	0	0.013256	0.009593	0.018332	0.002495	0.07858	0.286875	0.259517

## Sheet: Fig 1g,h
	Musc (3 months old)
	37 0C D4	32 0C D4
	0.034353	0.194852
	0.055061	0.121629
	0.00554338	0.216386

## Sheet: Fig 1i,j
		37 0C D4	32 0C D4
		0.02776	0.145814
		0.199668	0.397657
		0.053503	0.203262
	MHC (225 kDa)

## Sheet: Fig 1d
					C2C12
				n1	n2	n3	n4
		fusion index	37 degree	0.280987	0.230672	0.241507	0.162698
			32 degree	0.313875	0.272026	0.245782	0.191769
				n1	n2	n3
		diameter	37 degree	15.9422	16.9273	13.5515
			32 degree	17.0716	17.7167	14.2803
						4 biologiical replicates

## Sheet: Fig 1 f
	Myotube diameter					MuScs						Fusion index
		37 degree	32 degree										37 degree	32 degree
		27.5468	35.2737										0.248422	0.18797
		28.0628	33.5753										0.304878	0.212856
	n1	26.9789	45.6801		24 individual data points from 3 biological replicates								0.252765	0.216851
		19.9333	37.1314									n1	0.247991	0.194149
		21.6596	39.0277										0.33553	0.245068
		19.3497	37.0019										0.260603	0.219011
		25.9756	34.8974										0.28819	0.23549
		27.4136	39.294										0.289531	0.224459
		20.9032	41.5396										0.235562	0.22859
		29.3186	29.3499										0.150978	0.187212
		20.9272	24.5211										0.226153	0.205488
	n2	27.5715	24.0988										0.270985	0.200926
		24.4019	22.0411									n2	0.269113	0.191693
		25.9783	33.3252										0.214332	0.184264
		20.869	29.6295										0.204508	0.161186
		21.3828	35.3237										0.199078	0.18873
		25.1249	38.759										0.238698	0.220731
		28.3771	36.2148										0.266711	0.201376
		31.1037	48.864										0.243449	0.243455
		26.2324	48.2519										0.273288	0.29606
	n3	20.4171	40.5879										0.221451	0.199869
		18.773	48.0833									n3	0.118474	0.182788
		19.4887	40.5468										0.16823	0.22931
		18.2539	41.2402										0.159947	0.208189

## Sheet: Fig 4a
	Time (hrs)	RBM3 fold change w.r.t 37 0 C
	6	1.6994
	48	2.43798

## Sheet: Fig 4b,c
		37 0C 48 h	32 0C 48 h	32 0C 72 h
		0.413278	0.768702	1.28664
		0.281615	0.850815	0.980218
		0.26459	0.439852	0.562136
		0.322409	1.12073	0.600688

## Sheet: Fig 4d,e
	37 0C Scr D0	37 0C Scr D6	32 0C Scr D0	32 0C Scr D6	32 0C siRBM3 D0	32 0C siRBM3 D6
	0	0.032566	0	0.114821	0	0.015248
	0	0.068234	0.001758	0.152924	0.003523	0.115845
	0	0.023685	0.006246	0.043963	0.009391	0.041806

## Sheet: Fig 4f
							4 biological replicates for the line graph
		n1							n2							n3						n4
Time	37 scr	37 si	32 scr	32 si			Time							Time						Time
1.43624	43.5563	26.8549	27.3342	14.6482				37 scr	32 scr	32 si	37 si				37 scr	32 scr	32 si	37 si			37scr	37 si	32 scr	32 si
10.1361	41.4846	22.7083	24.4781	12.7425			1.43624	56.9646	51.0844	39.7419	52.5963			1.43858	27.2794	43.9141	25.0747	30.6491		1.43624	39.3345	14.4303	30.1629	26.1165
18.829	39.5119	21.4552	23.5689	12.6308			10.121	54.0354	47.9937	26.473	49.8983			10.0943	26.9092	39.6152	24.2071	30.9146		10.1127	38.3919	11.446	26.5363	23.9883
27.6573	30.7069	17.0985	15.7104	2.57081			18.8121	52.3167	46.762	22.7228	50.8467			18.7531	25.3665	40.0611	23.3053	30.4227		18.7863	37.3014	9.36438	25.4493	22.496
36.372	18.2543	3.9627	4.66334	-3.15528			27.6245	27.5533	25.6849	13.1195	25.8345			27.5283	13.9548	16.0057	10.7585	14.9966		27.5808	15.5775	4.6518	8.6482	10.6739
45.0693	13.8324	2.32945	6.0156	-5.10331			36.3226	19.2972	17.1438	10.6503	17.0438			36.1965	11.0995	15.2296	4.49782	15.0106		36.2558	15.4183	3.51585	7.91586	10.8213
53.8981	87.5853	41.6825	51.8098	28.9254			45.0183	19.5461	19.3063	10.6377	16.1302			44.8646	9.16058	17.0639	12.4733	14.0961		44.9471	15.8359	5.49186	6.27252	10.3205
62.624	81.1159	39.4375	51.0812	29.9347			53.8282	121.389	102.533	44.1203	113.561			53.6511	58.5745	97.9285	58.8836	77.7889		53.7517	80.6569	13.9306	37.878	31.6199
71.3361	75.6966	42.9898	41.1616	23.5577			62.5309	116.207	105.444	48.4829	114.364			62.3198	56.8017	92.5257	59.7994	78.8053		62.4394	74.1224	16.3216	45.8909	37.4679
80.1787	3.66659	-3.53358	-0.423433	-11.9522			71.2154	108.065	94.3725	42.9821	104.515			70.978	51.9207	78.3914	51.4619	71.358		71.1291	66.0674	14.5818	46.3315	38.6104
88.8988	3.1325	-4.59919	-0.994249	-10.5614			80.0388	11.0385	9.25025	-2.18236	8.86927			79.7642	-6.9771	7.16227	0.918046	5.05909		79.9434	13.9906	5.42422	-6.77298	7.23249
97.6096	3.00062	-5.11765	-0.798971	-10.8703			88.7395	10.1038	9.27368	-1.19594	9.9016			88.441	-3.72663	9.55853	3.22892	9.74881		88.6505	16.1887	3.08285	-4.51261	7.83214
							97.4432	8.95354	9.22067	-1.48496	9.73719			97.1206	-4.33804	9.34573	3.86916	8.56054		97.3567	13.7364	3.44371	-3.17209	7.46812
							4 biological replicates for the bar graph
				n1						n4				n2						n3
			37 scr	37 si	32 scr	32 si		37 scr	37 si	32 scr	32 si		37 scr	37 si	32 scr	32 si		37 scr	37 si	32 scr	32 si
		basal respiration	41.5176	23.6728	25.1271	13.3405		38.3426	11.7469	27.3828	24.2003		54.4389	51.1138	48.6134	29.6459		26.5184	30.6621	41.1968	24.1957
		max respiration	81.4659	41.3699	48.0176	27.4726		73.6156	14.9447	43.3668	35.8994		115.22	110.814	100.783	45.1951		55.7656	75.9841	89.6152	56.7149
		spare respiratory capacity	39.9484	17.6971	22.8905	14.1321		35.273	3.19776	15.9839	11.6992		60.7814	59.6997	52.1698	15.5492		29.2473	45.3219	48.4184	32.5192
		atp linked respiration	20.5864	15.8759	16.3306	15.2364		22.732	7.19372	19.7707	13.595		32.3067	31.4443	27.9017	18.1768		15.1134	15.961	25.0971	14.9525

## Sheet: Fig 5a
			n1	n2	n3		n1	n2	n3
	Time (minutes)		GFP				RBM3-GFP
	1.43598		37.9283	31.4947	55.1		59.59	123.019	93.2737
	12.0916		38.1781	34.7128	53.5		61.4069	121.925	93.2707
	22.7422		35.9183	35.8484	51.1		62.0501	119.067	91.0583
	33.3906		35.7612				62.1668
	44.0407		37.293				66.0119
	54.8047		16.1423	20.9301	21.48		28.1006	33.5369	30.6027
	65.4603		14.8131	17.9553	24.9		27.3351	36.0051	33.3086
	76.1188		15.0671	16.6979	23.04		26.9063	51.4678	36.6486
	86.8869		65.4677	82.3587	125.89		170.609	187.806	215.952
	97.5384		64.5281	84.9323	129.95		177.196	171.269	217.223
	108.188		58.0625	78.3855	121.51		156.411	152.191	197.658
	118.96		4.50077	8.41334	8.25		16.2878	25.2219	17.395
	129.618		4.93675	11.4997	13.98		16.7554	25.0165	18.6675
	140.282		4.85293	8.46547	12.42		15.3761	23.4935	17.8819
	148.922		4.78796	7.35187	10.01		17.1432	22.3621	18.1903
	157.571		3.85824	5.04188	6.56		15.9781	20.4163	16.4363
	166.207		1.21392	5.14211	6.84		15.9583	18.4134	15.3485
	174.951		0.951939				14.0098
	183.597		1.74877				13.7859
	192.248		-0.60884				13.5103

[truncated: 30 more sheets: Fig 5b, Fig 5c, Fig 5d, Fig 5f, Fig 5g, Fig 5h, Fig 5i,j, Fig 5l, Fig 5n, fig 6a, Fig S1c, Fig S2 a, FIg S2 b, Fig S2 c, Fig S2 d, Fig S2 e,f, Fig S2 g, fig S2 h, Fig S2 i, Fig S3a …]
